# Supplementary material for: Realist review of nature-based interventions for men: understanding the contexts and mechanisms necessary for successful outcomes
Source: BMC Public Health. 2026 Mar 5;26:1199. doi: 10.1186/s12889-026-26867-7 (PMC13072547; doi:10.1186/s12889-026-26867-7)
Supplement: Supplementary file 2 — Supplementary Material 2 [file 12889_2026_26867_MOESM2_ESM.xlsx]

## Sheet: Sheet1
Authors	List of authors
Title of paper/article	Full title
Abstract	Cut and paste abstract
Type of literature	Brief description of type (e.g. journal article, report, webpage etc.)
Brief description of methods and RQs	Lift key sentences from article (usually from methods section)
For context, mechanism, outcome section below, paste identified CMOs when reading. Use the IPT table with listed CMOs to guide this, but also look to see if there is anything standing out in the paper that has been missed. This does not need to time consuming, a brief scan of each section should be enough.	List of authors
Context (The pre-existing characteristics of the individuals, environment, situations, or systems of interpersonal and social relationships in which an intervention is being set up).	Most likely found in background or methods section describing the population or setting Examples of types of information to include: » Urban/rural » Type of health system » Service availability » Geopolitical » Individual demographics » Diagnosis The four I’s (context levels) » Individual (add things here like ethnicity, age, housing status, attitudes, gender, sexuality) » Interpersonal » Institu…
Mechanism (Typically a hidden element of reasoning and reactions of (an) individual or collective agent(s) in a given context to bring about changes through the implementation of an intervention)	Cut and paste sentences in the article describing these types of elements. They are most likely described in the discussion or in the description of the implementation or intervention. What about the individuals, resources, etc. helps to explain why the intervention worked or didn’t work?
Outcome (A positive or negative measurable result)	What were the outcome measures of the study (in results section)
For each theory statement below: 1) Identify whether or not the literature addresses this theory (Y/N). Of course, not every paper will support every theory. 2) Additionally, provide a brief description of how. For example, "this article confirms (or disputes) this theory by stating that X context led to Y mechanism which resulted in s outcome." Again, use the IPT table to guide this. Also note r…	Refined if/then/because statement after first 10 articles
1. If NBIs offer restorative settings with diverse landscapes and easy access to nature, supported by programming that allows solitude (context), then participants will experience calmness, relaxation, and activation of their parasympathetic response, engaging in soft fascination and self-reflection (mechanism), because this leads to reduced stress, enhanced recovery from mental fatigue, improved…	1. If nature-based interventions offer restorative settings with diverse landscapes and easy access to nature, supported by programming that allows solitude (context), then participants will experience calmness, relaxation, and activation of their parasympathetic response, engaging in soft fascination and self-reflection (mechanism), because this leads to reduced stress, enhanced recovery from me…
2. If participants engage with biodiverse, rich natural environments through sensory experiences and varied nature-based activities (context), then they will feel a connection with nature and experience a sense of agency through indirect attention (mechanism), because this promotes stabilised moods, improved wellbeing, and a feeling of being ‘right-sized’ (outcome).	2. If participants engage with biodiverse, rich natural environments through sensory experiences and varied nature-based activities (context), then they will feel a connection with nature and experience a sense of agency through indirect attention (mechanism), because this promotes stabilised moods, improved wellbeing, and a feeling of being ‘right-sized’ (outcome).
3. If NBIs offer diverse, structured physical activities that balance individual challenges and group tasks appealing to men (context), then participants will enjoy the activities, feel physically empowered, and re-form their masculine identities (mechanism), because this leads to increased physical fitness, enhanced mental health, and greater engagement in the programme (outcome).	3. If nature-based interventions offer diverse, structured physical activities that balance individual challenges and group tasks appealing to men (context), then participants will enjoy the activities, feel physically empowered, and re-form their masculine identities (mechanism), because this leads to increased physical fitness, enhanced mental health, and greater engagement in the programme (ou…
4. If programmes include trained facilitators and foster skill development and mentorship opportunities (context), then participants will feel empowered, acquire new skills, and experience increased self-efficacy (mechanism), because this improves self-esteem, confidence, and practical skills, fostering personal growth (outcome).	4. If programmes include trained facilitators and foster skill development and mentorship opportunities (context), then participants will feel empowered, acquire new skills, and experience increased self-efficacy (mechanism), because this improves self-esteem, confidence, and practical skills, fostering personal growth (outcome).
5. If programmes are led by empathetic leaders in structured hierarchies with a service ethos (context), then participants will feel camaraderie, a sense of belonging, and place attachment (mechanism), because this enhances social wellbeing, strengthens community bonds, and increases participant retention (outcome).	5. If programmes are led by empathetic leaders in structured hierarchies with a service ethos (context), then participants will feel camaraderie, a sense of belonging, and place attachment (mechanism), because this enhances social wellbeing, strengthens community bonds, and increases participant retention (outcome).
6. If programmes integrate participants across age groups and experience levels, fostering peer mentoring and guidance (context), then participants will experience mutual learning, a sense of agency, and usefulness (mechanism), because this leads to improved mental health, self-esteem, and skill development for both mentors and mentees (outcome).	6. If programmes integrate participants across age groups and experience levels, fostering peer mentoring and guidance (context), then participants will experience mutual learning, a sense of agency, and usefulness (mechanism), because this leads to improved mental health, self-esteem, and skill development for both mentors and mentees (outcome).
7. If programmes are tailored to male-specific needs and respect cultural differences (context), then participants will feel understood, respected, and develop a unified identity (mechanism), because this fosters greater inclusivity, improved interrelations, and increased engagement and satisfaction (outcome).	7. If programmes are tailored to male-specific needs and respect cultural differences (context), then participants will feel understood, respected, and develop a unified identity (mechanism), because this fosters greater inclusivity, improved interrelations, and increased engagement and satisfaction (outcome).
8. If programmes create opportunities for post-programme social interaction and continued engagement (context), then participants will form strong support networks, develop place attachment, and experience identity formation (mechanism), because this ensures long-term wellbeing, sustained health benefits, and community integration beyond the programme (outcome).	8. If programmes create opportunities for post-programme social interaction and continued engagement (context), then participants will form strong support networks, develop place attachment, and experience identity formation (mechanism), because this ensures long-term wellbeing, sustained health benefits, and community integration beyond the programme (outcome).
	9. If programmes incorporate spiritual and psychological support with cultural awareness (c), promoting reflection and insight (m resource), they can lead to enhanced well-being and purpose (m reasoning), potentially improving mental health and recovery outcomes (o).
	10. If a programme is designed with an explicit focus on its target population's specific needs and is managed by a multidisciplinary team with the appropriate expertise, then participants will feel adequately supported and committed to the programme's goals, because the tailored approach ensures relevant and effective interventions that directly address their needs, fostering a sense of satisfac…
	11. If a programme is developed with clear objectives and outcome measures, supported by available funding and existing knowledge of the interventions' benefits, then stakeholders will buy into the programme, believing it to be worthwhile, because the clarity and evidence of benefits align with stakeholder values and goals, ensuring their support and engagement in the programme's success.
